# Supplementary material for: Altered frontolimbic activity during virtual reality-based contextual fear learning in patients with posttraumatic stress disorder
Source: Psychol Med. 2023 Jan 5;53(13):6345–55. doi: 10.1017/S0033291722003695 (PMC10520602; doi:10.1017/S0033291722003695)
Supplement: Supplementary file 1 [file S0033291722003695sup.zip]

Archive with 9 entries (9 files):
- S0033291722003695sup001.docx
- S0033291722003695sup002.pdf
- S0033291722003695sup003.docx
- S0033291722003695sup004.docx
- S0033291722003695sup005.docx
- S0033291722003695sup006.docx
- S0033291722003695sup007.docx
- S0033291722003695sup008.docx
- S0033291722003695sup009.docx
